# Supplementary material for: Identification of TCR repertoires in functionally competent cytotoxic T cells cross-reactive to SARS-CoV-2
Source: Commun Biol. 2021 Dec 2;4:1365. doi: 10.1038/s42003-021-02885-6 (PMC8640030; doi:10.1038/s42003-021-02885-6)
Supplement: Supplementary file 3 — Supplementary Data 1 [file 42003_2021_2885_MOESM3_ESM.xlsx]

## Sheet: Figure 1b
	Figure 1b
	% of IFN-g+ CD8+ T cells
	Primary stimulation	Restimulation at day21	UHD2
	Med	DMSO	0.36
		pep	0.38
	Pep#1	DMSO	0.83
		pep	0.7
	Pep#2	DMSO	0.2
		pep	0.16
	Pep#3	DMSO	10
		pep	44.5
	Pep#4	DMSO	1.67
		pep	1.76
	Pep#5	DMSO	0.34
		pep	0.66
	Pep#6	DMSO	1.4
		pep	1.38
	Pep#7	DMSO	0.12
		pep	0.097

## Sheet: Figure 1f
	Figure 1f
	% of IFN-γ+TNF-α+ CD8+ T cells at day 14
		restimulation (-)	restimulation (+)
	UHD1	0.2	2.51
	UHD2	0.19	5.97
	UHD5	0.53	14.4
	UHD6	0.27	26.9
	UHD7	0.91	2.86
	UHD8	0.016	0.42
	UHD9	0.071	0.91
	UHD11	0.24	0.67
	UHD12	0.24	0.42
	UHD13	0.62	3.06
	UHD14	0.18	2.13
	UHD15	0.34	1.8
	UHD16	0.75	1.46
	UHD17	2.22	2.3
	UHD18	0.11	0.9
	UHD19	0.2	0.6
	UHD20	0.14	0.16
	UHD21	0.18	0.16

## Sheet: Figure 2a 
	Figure 2a
	The pattern of cytokine production of Pep#3 specific CD8+ T cells
		1 cytokine			2 cytokines			3 cytokines
		IFNg-IL2-TNFa+	IFNg-IL2+TNFa-	IFNg+IL2-TNFa-	IFNg-IL2+TNFa+	IFNg+IL2-TNFa+	IFNg+IL2+TNFa-	IFNg+IL2+TNFa+
	UHD1	0	0	0.508031	0	0.489302	0.000896664	0.00176992
	UHD2	0.354164	0	0.0458465	0.00111866	0.579959	0	0.0189117
	UHD3	0.0206713	0	0.242468	0	0.715114	0.000516223	0.02123
	UHD4	0.00507582	0	0.214976	0	0.694492	0.0056258	0.0798307
	UHD5	0	0	0.271978	0	0.704843	0.00172763	0.0214517
	UHD6	0.256242	0.00595912	0.125142	0.308682	0.102497	0.0167451	0.184733
	UHD7	0.0556407	0.590085	0.202357	0.00602238	0.125631	0.00746757	0.0127974
	UHD8	0.0561312	0.023388	0.126295	0.0428468	0.528568	0.0210773	0.201693
	UHD9	0.515787	0	0.165789	0.0348709	0.221051	0	0.0625023
	UHD10	0	0	0.17946	0.00346856	0.545921	0.0176444	0.253506
	UHD11	0	0	0.3635	0	0.582724	0.00524639	0.0485291
	UHD12	0.183924	0	0.116572	0	0.682592	0.000462401	0.0164496
	UHD13	0.0152219	0.0187736	0.482026	0.0356039	0.405916	0.00626126	0.0361976
	UHD15	0.0169631	0	0.729412	0	0.149911	0.0429908	0.0607235
	UHD16	0.114268	0.00737216	0.637692	0.00667917	0.213793	0.00577609	0.0144199
		1 cytokine	2 cytokines	3 cytokines
	all	0.443414	0.487603	0.068983
	2020~	0.414091	0.537234	0.0486749
	~2010	0.469072	0.444176	0.0867527

## Sheet: Figure 2b
	Figure 2b
	Cytotoxicity assay
		Target peptide	E/T ratio
			12.5	25	50
	UHD2	Pep#3	0.647	0.709	0.725
		DMSO	0.161	0.257	0.34
	UHD5	Pep#3	0.276	0.322	0.36
		DMSO	0.128	0.138	0.188
	UHD8	Pep#3	0.672	0.704	0.752
		DMSO	0.029	0.111	0.183
	UHD11	Pep#3	0.173	0.247	0.346
		DMSO	0.081	0.088	0.137
	UHD13	Pep#3	0.107	0.133	0.163
		DMSO	0.029	0.058	0.062
		*Data represent the mean of duplicates.

## Sheet: Figure 2c
	Figure 2c
		CD107+ in IFNγ+CD8+T
	UHD1	0.805497
	UHD2	0.65154
	UHD5	0.701754
	UHD6	0.98045
	UHD7	0.737401
	UHD8	0.699029
	UHD9	0.862745
	UHD13	0.693548
	UHD14	0.850467
	UHD15	0.603245
	UHD16	0.82
	UHD18	0.680492

## Sheet: Figure 3c
	Figure 3c
	% of IFN-γ+TNF-α+ CD8+ T cells at day 14
		Restimulation with
		DMSO	Mix
	UHD1	0.34	3.35
	UHD2	1.8	19.1
	UHD3	0.49	1.91
	UHD4	0.14	0.41
	UHD5	1.05	2.06
	UHD6	0.043	0.73
	UHD7	0.57	2.27
	UHD8	0.67	10.9
	UHD9	0.32	10.5
	UHD11	0.17	4.36
	UHD12	0.17	1.86
	UHD13	0.048	13.4
	UHD14	0.84	16
	UHD15	0.36	5.17
	UHD16	0.32	2.08
	UHD17	0.35	1.8
	UHD18	0.49	6.05
	UHD19	1.08	6.4
	UHD20	1.9	7.36
	UHD21	0.57	5.35

## Sheet: Figure 3f and g
	Figure 3e							Figure 3f
	The ratio of the frequency of each 15-mer peptide-responding IFN-γ+TNF-α+ CD8+ T cells to that of the 15-mer peptide mix responding IFN-γ+TNF-α+ CD8+ T cells
								Frequency of donors responding to each 15-mer peptide.
		Mix	15mer #1	15mer #2	15mer #3	15mer #4			Mix	15mer #1	15mer #2	15mer #3	15mer #4
	UHD1	1		0.239203	0.870432	0.166113		No. of responder	20	1	20	16	5
	UHD2	1		0.26185	0.722543	0.36474		Donor responding (%)	1	0.05	1	0.8	0.25
	UHD3	1		1.32394	0.316901
	UHD4	1		3.40741
	UHD5	1		1.11881
	UHD6	1		1.17467	0.30131
	UHD7	1		1.43529	0.364706
	UHD8	1		0.785924	0.375367
	UHD9	1		0.17387	0.653242
	UHD11	1		0.183771	0.362768	0.587112
	UHD12	1		0.905325	0.485207
	UHD13	1		0.835231	0.194877
	UHD14	1		0.0257256	1.65963	0.430079
	UHD15	1	0.160083	0.511435	0.544699
	UHD16	1		0.846591	0.522727
	UHD17	1		0.937931
	UHD18	1		0.667266	0.791367	0.0917266
	UHD19	1		0.864662	0.276316
	UHD20	1		1.01099
	UHD21	1		1.06485	0.529289
	non response

## Sheet: Figure 4c and 4d
		Figure 4c
				1200	1201	1202	1203	1204	1205	1206	1207	1208	1209	1210	1211	1212	1213	1214	1215	1216	1217	1218
		No. of responder		0	0	0	0	1	1	3	0	8	6	4	2	6	1	4	4	3	1	2
		Donor responding (%)		0	0	0	0	0.0909091	0.0909091	0.363636	0	0.615385	0.461538	0.230769	0.153846	0.461538	0.0769231	0.307692	0.363636	0.272727	0.0909091	0.181818
		Figure 4d
		Fold change (restimulation+/restimulation -)
			non	mix	1200	1201	1202	1203	1204	1205	1206	1207	1208	1209	1210	1211	1212	1213	1214	1215	1216	1217	1218
		UHD11	1	15.8333					0.541667	0.541667	0.791667	0.625	3	3.29167	0.916667	0.958333	2.20833	1.08333	1.95833	0.916667	1.54167	0.666667	0.875
		UHD13	1	38.4					1	0.96	1.08	1.2	1.68	1.8	8.84	1.24	0.84	0.72	1.2	1.28	1.24	1.08	1.32
		UHD21	1	3.65979					0.938144	0.948454	1.1134	1.01031	2.45361	2.20619	0.793814	0.701031	1.87629	1.04124	1.05155	1.25773	0.876289	1.04124	0.876289
		UHD15	1	10.3509	0.807018	0.894737	0.754386	0.859649	0.719298	1.03509	1.89474	0.649123	2	1.19298	0.964912	1.38596	2.10526	0.807018	0.912281	0.877193	0.894737	0.666667	0.666667
		UHD14	1	45.1562					0.859375	0.703125	0.65625	0.671875	0.96875	6.4375	1.25	1.20312	1.0625	0.859375	1.42188	1.1875	1.125	1	0.9375
		UHD18	1	22.5833					0.833333	0.833333	2.27778	0.638889	11.5	1	0.944444	1.05556	0.944444	1.19444	2.30556	2.61111	1.08333	1.5	2.30556
		UHD1	1	12.2727	1.27273	0.881818	1	1.09091	1	0.845455	0.654545	1	1.27273	0.645455	1.09091	4.54545	3.63636	0.872727	1.27273	1.27273	1	0.909091	0.881818
		UHD2	1	11.8885					2.00619	1.79567	1.73994	1.35913	1.01238	2.18266	4.79876	2.8483	2.0031	1.79876	1.74923	1.73065	1.76471	0.941176	0.631579
		UHD8	1	308.929					1.125	1.03571	1.5	1.28571	2.5	124.464	1.42857	1.16071	1.16071	1.28571	1.21429	0	0	0	0
		HM4	1	32.9412					0	0	0	0	0.647059	1.17647	1.73529	1.17647	0.970588	1.38235	1.82353	1.73529	2.44118	0.705882	1.17647
		HM8	1	25.2252					0	0	0	0	2.24324	0.756757	0.783784	1.07207	1	1.06306	0.702703
		HM21	1	11.95					0.8	0.7	0.85	1.3	1.425	1.075	0.975	0.925	2.1	0.8	0.625	0.9	0.85	0.8	0.775
		HM26	1	5.71429					0.693878	0.387755	0.673469	0.44898	4.55102	0.22449	0.673469	0.959184	0.44898	0.714286	0.306122	4.16327	0.673469	0.877551	2.12245		#REF!	not done
																										non response

## Sheet: Figure 4e
	Figure 4e
			Peptide sequence	%rank by NetMHC 4.0	%rank by IEBD
	SARS-CoV-2	1208	QYIKWPWYI	0.01	0.01
		1209	YIKWPWYIW	0.9	1.5
		1211	KWPWYIWLG	0.3
		1213	PWYIWLGFI	1.1
		1214	WYIWLGFIA	1.5
		1216	IWLGFIAGL	1.2	1.1
	HKU1	1204	GTYEMYVKW		1.1
		1206	YEMYVKWPW	1.4	2
		1208	MYVKWPWYV	0.15	0.14
		1209	YVKWPWYVW	0.9	1
		1211	KWPWYVWLL	0.01	0.11
		1214	WYVWLLISF	0.25	0.34
		1216	VWLLISFSF	0.01	0.12
		1218	LLISFSFII	1.5
	OC43	1208	YYVKWPWYV	0.06	0.09
		1211	KWPWYVWLL	0.01	0.11
		1207	EYYVKWPWY		0.87
		1209	YVKWPWYVW	0.9	1
		1204	GTYEYYVKW		1.1
		1214	WYVWLLICL	1.9	1.8
	NL63	1216	VWLIISVVF	0.07	0.17
		1211	KWPWWVWLI	0.01	0.18
		1208	NYIKWPWWV	0.15	0.28
		1204	NRFENYIKW		0.89
		1209	YIKWPWWVW	0.7	1.4
	229E	1208	TYIKWPWWV	0.08	0.18
		1201	KWLNRVETY	2	0.4
		1216	VWLCISVVL	0.5	0.94
		1211	KWPWWVWLC	0.09	1.4
		1209	YIKWPWWVW	0.7	1.4
		1204	NRVETYIKW		1.4
		1218	LCISVVLIF	1.9

## Sheet: Figure 5b
	Figure 5b
	% of IFN-g+TNFa+ CD8+ T cells at day 14
		restimulation (-)	restimulation (+)
	HM1	0.041	0.032
	HM2	0.38	0.43
	HM3	0.18	0.11
	HM4	0.24	0.26
	HM5	0.68	0.66
	HM6	0.05	0.056
	HM7	0.03	0.039
	HM8	0.88	0.86
	HM9	0.22	0.25
	HM10	0.47	0.33
	HM11	0.19	0.16
	HM12	0.1	0.12
	HM13	0.21	0.22
	HM14	1.04	4.69
	HM15	1	1.07
	HM16	0.81	1.66
	HM17	0.19	0
	HM18	0.4	0.39
	HM19	0.16	0.22
	HM20	0.5	0.29
	HM21	0.12	10.8
	HM22	3.74	3.98
	HM24	0.43	0.42
	HM25	0.028	0.039
	HM26	0.062	0.047
	HM27	3.02	3.07
	HM28	0.52	6.35

[truncated: 10 more sheets: Figure 5e and 5f, Figure 6c, Figure 6e, Figure 6f, Figure 6g, Figure 7c, Figure 7e, Supplementary Figure 1, Supplementary Figure 4, Supplementary Figure 5]
